# Supplementary material for: Incorporation and Repair of Epigenetic Intermediates as Potential Chemotherapy Agents
Source: Molecules. 2025 Aug 1;30(15):3239. doi: 10.3390/molecules30153239 (PMC12348197; doi:10.3390/molecules30153239)
Supplement: Supplementary file 1 [file molecules-30-03239-s001.zip]

Archive with 1 entries (1 files):
- molecules-3696876-supplementary.pdf
